# Supplementary material for: Comparison of Stool Microbiome in Children with Cystic Fibrosis Treated with and Without Elexacaftor–Tezacaftor–Ivacaftor—A Pilot Study
Source: Int J Mol Sci. 2026 Jan 14;27(2):814. doi: 10.3390/ijms27020814 (PMC12841031; doi:10.3390/ijms27020814)
Supplement: Supplementary file 1 [file ijms-27-00814-s001.zip]

Archive with 1 entries (1 files):
- ijms-4026895-supplementary.pdf
